# Supplementary material for: Mapping cells through time and space with moscot
Source: Nature. 2025 Jan 22;638(8052):1065–75. doi: 10.1038/s41586-024-08453-2 (PMC11864987; doi:10.1038/s41586-024-08453-2)
Supplement: Supplementary file 5 — NEUROD2 KO raw data. [file 41586_2024_8453_MOESM5_ESM.xlsx]

## Sheet: Insulin intensity
Control														Final data
	cpep D11	Mean value INS		cpep D9	Mean value INS		cpep D12	Mean value INS		cpep D13	Mean value INS
	series 16 pos1	23.7		series010 pos1	31.07		series024 pos1	23.49		series054 pos1	26.12			Control	C37	C89
	series 022 pos1	45.47		series015 pos2	9.95		series030 pos1	10.86		series063 pos1	36.84			28.6786	34.9086	33.2414
	series 028 pos2	34.26		series021 pos1	16.78		series018 pos1	9.25		series067 pos1	23.19			30.0086	30.0843	48.0886
	series 034 pos1	37.38		series032 pos3	51.42		series044 pos1	33.46		series076 pos2	30.88			20.1	22.7271	16.9514
	series 044 pos2	20.29		series038 pos1	42.14		series050 pos2	12.72		series086 pos2	24.93			35.1857	31.9371	37.6343
	series050 pos1	27.29		series43 pos1	41.95		series056 pos2	26.52		series096 pos1	49.21
	series 056 pos1	12.36		series48 pos3	16.75		series066 pos1	24.4		series101 pos1	55.13
AVE		28.6786			30.0086			20.1			35.1857
KO1
	c37 D11	Mean value INS		c37 D9	Mean value INS		c37 D12	Mean value INS		c37 D13	Mean value INS
	series 064 pos2	24.22		series54 pos1	30.64		series072 pos1	20.45		series110 pos2	20.67
	series070 pos1	31.87		series57 pos3	29.27		series078 pos1	14.73		series116 pos1	32.07
	series 074 pos1	34.23		series61 pos1	18.86		series084 pos1	12.78		series007 pos1	17.16
	series 076 pos1	32.59		series064 pos1	24.43		series090 pos1	36.73		series012 pos1	17.74
	series 080 pos1	13.36		series072 pos1	39.69		series096 pos1	38.66		series016 pos2	52.66
	series083 pos2	50.39		series076 pos1	44.36		series103 pos2	19.56		series026 pos2	24.21
	series088 pos1	57.7		series080 pos1	23.34		series107 pos1	16.18		series033 pos1	59.05
AVE		34.9086			30.0843			22.7271			31.9371
KO2
	c89 D11	Mean value INS		c89 D9	Mean value INS		c89 D12	Mean value INS		c89 D13	Mean value INS
	series094 pos2	28.92		series086 pos1	33.45		series113 pos1	23.55		series051 pos1	35.32
	series096 pos2	30.3		series090 pos5	26.83		series119 pos1	11.45		series061 pos1	35.52
	series099 pos1	20.1		series098 pos1	58.11		series126 pos1	22.65		series070 pos1	21.66
	series105 pos2	44.39		series102 pos2	26.4		series131 pos1	11.83		series084 pos1	22.04
	series110 pos1	43.95		series106 pos2	74.69		series134 pos1	15.66		series088 pos1	66.84
	series114 pos1	27.42		series112 pos3	78.64		series137 pos2	20.27		series091 pos1	67.35
	series123 pos2	37.61		series117 pos3	38.5		series140 pos1	13.25		series077 pos1	14.71
AVE		33.2414			48.0886			16.9514			37.6343

## Sheet: GHRL and SST cells
Control
	cpep D11	Area	Ghrl+ cells	SST+ cells	GHRL/area	SST/area		cpep D9	Area	Ghrl+ cells	SST+ cells	GHRL/area	SST/area		cpep D12	Area	Ghrl+ cells	SST+ cells	GHRL/area	SST/area		cpep D13	Area	Ghrl+ cells	SST+ cells	GHRL/area	SST/area
	series 16 pos1	51505.4	3	6	5.82464e-05	0.000116493		series010 pos1	56597.5	1	5	1.76686e-05	8.83431e-05		series024 pos1	41018.3	1	9	2.43794e-05	0.000219414		series054 pos1	44425.6	2	5	4.50191e-05	0.000112548
	series 022 pos1	50049.8	1	9	1.99801e-05	0.000179821		series015 pos2	34918.7	3	11	8.59138e-05	0.000315017		series030 pos1	37479.3	6	4	0.000160088	0.000106726		series063 pos1	45581.7	1	6	2.19386e-05	0.000131632
	series 028 pos2	51828.2	1	6	1.92945e-05	0.000115767		series021 pos1	45609.9	4	7	8.77002e-05	0.000153475		series018 pos1	44439.4	1	8	2.25025e-05	0.00018002		series067 pos1	29754.1	3	7	0.000100826	0.000235262			Final data
	series 034 pos1	45634.3	2	5	4.38267e-05	0.000109567		series032 pos3	57564.8	1	12	1.73717e-05	0.000208461		series044 pos1	39866.8	1	2	2.50835e-05	5.01671e-05		series076 pos2	13144.4	2	6	0.000152156	0.000456469
	series 044 pos2	49171.7	2	4	4.06738e-05	8.13476e-05		series038 pos1	59994	0	13	0	0.000216688		series050 pos2	49048.7	1	8	2.03879e-05	0.000163103		series086 pos2	16628.3	3	9	0.000180416	0.000541247			Original data
	series050 pos1	27902.5	2	10	7.16782e-05	0.000358391		series43 pos1	42986.9	0	5	0	0.000116315		series056 pos2	30013.1	2	5	6.66377e-05	0.000166594		series096 pos1	27415.2	1	4	3.64761e-05	0.000145904		GHRL+	cpep D11	cpep D9	cpep D12	cpep D13
	series 056 pos1	54789.4	2	7	3.65034e-05	0.000127762		series48 pos3	40189.1	1	8	2.48824e-05	0.000199059		series066 pos1	34994.2	0	4	0	0.000114305		series101 pos1	33751.7	1	1	2.96281e-05	2.96281e-05		Control	4.14576e-05	3.33624e-05	4.55828e-05	8.09229e-05
AVE					4.14576e-05	0.000155593						3.33624e-05	0.000185337						4.55828e-05	0.000142904						8.09229e-05	0.000236099		C37	0	2.44798e-06	1.20493e-05	1.19656e-05
																													C89	2.62197e-05	0	3.4635e-06	1.56278e-05
KO1																														Normalized
	c37 D11	Area	Ghrl+ cells	SST+ cells	GHRL/area	SST/area		c37 D9	Area	Ghrl+ cells	SST+ cells	GHRL/area	SST/area		c37 D12	Area	Ghrl+ cells	SST+ cells	GHRL/area	SST/area		c37 D13	Area	Ghrl+ cells	SST+ cells	GHRL/area	SST/area		GHRL+	cpep D11	cpep D9	cpep D12	cpep D13
	series 064 pos2	59786	0	5	0	8.36316e-05		series54 pos1	36378.9	0	10	0	0.000274884		series072 pos1	41565.6	0	2	0	4.81168e-05		series110 pos2	55385.4	0	4	0	7.22212e-05		Control	0.998978	0.803913	1.09838	1.01154
	series070 pos1	54113.9	0	6	0	0.000110877		series57 pos3	45451.9	0	6	0	0.000132008		series078 pos1	36314.4	0	10	0	0.000275373		series116 pos1	48929.1	0	3	0	6.13133e-05		C37	0	0.0589874	0.290345	0.14957
	series 074 pos1	39590.5	0	3	0	7.57757e-05		series61 pos1	46995.8	0	11	0	0.000234063		series084 pos1	40835.9	0	8	0	0.000195906		series007 pos1	48039.3	1	7	2.08163e-05	0.000145714		C89	0.631801	0	0.0834579	0.195347
	series 076 pos1	38470.5	0	5	0	0.00012997		series064 pos1	20164.5	0	9	0	0.00044633		series090 pos1	27340.7	1	7	3.65755e-05	0.000256028		series012 pos1	48122.1	2	8	4.15609e-05	0.000166244
	series 080 pos1	58831.6	0	8	0	0.000135981		series072 pos1	40496.7	0	22	0	0.000543255		series096 pos1	45336.6	0	3	0	6.61717e-05		series016 pos2	54815.9	0	12	0	0.000218915
	series083 pos2	35383.6	0	5	0	0.000141308		series076 pos1	39461.6	0	9	0	0.00022807		series103 pos2	42159.1	0	6	0	0.000142318		series026 pos2	288009	0	4	0	1.38885e-05
	series088 pos1	42431.8	0	3	0	7.07018e-05		series080 pos1	58357.2	1	6	1.71358e-05	0.000102815		series107 pos1	41867.5	2	6	4.77697e-05	0.000143309		series033 pos1	46767.9	1	25	2.13822e-05	0.000534555			Original data
AVE					0	0.000106892						2.44798e-06	0.000280204						1.20493e-05	0.000161032						1.19656e-05	0.000173264		SST+	cpep D11	cpep D9	cpep D12	cpep D13
																													Control	0.000155593	0.000185337	0.000142904	0.000236099
																													C37	0.000106892	0.000280204	0.000161032	0.000173264
																													C89	0.000163945	0.000151767	0.000222441	0.000247928
KO2
	c89 D11	Area	Ghrl+ cells	SST+ cells	GHRL/area	SST/area		c89 D9	Area	Ghrl+ cells	SST+ cells	GHRL/area	SST/area		c89 D12	Area	Ghrl+ cells	SST+ cells	GHRL/area	SST/area		c89 D13	Area	Ghrl+ cells	SST+ cells	GHRL/area	SST/area
	series094 pos2	30748.9	0	6	0	0.000195129		series086 pos1	37927.3	0	3	0	7.90987e-05		series113 pos1	41246.4	1	10	2.42445e-05	0.000242445		series051 pos1	49692	1	8	2.0124e-05	0.000160992			Normalized
	series096 pos2	34662.3	2	6	5.76996e-05	0.000173099		series090 pos5	31432.3	0	8	0	0.000254515		series119 pos1	50131.7	0	6	0	0.000119685		series061 pos1	46559.9	1	14	2.14777e-05	0.000300688		SST+	cpep D11	cpep D9	cpep D12	cpep D13
	series099 pos1	26227.6	0	2	0	7.62555e-05		series098 pos1	60176.1	0	5	0	8.30895e-05		series126 pos1	33515	0	13	0	0.000387886		series070 pos1	44426.2	2	8	4.50185e-05	0.000180074		Control	1.00382	1.19572	0.921963	1.06219
	series105 pos2	30695.9	1	7	3.25777e-05	0.000228044		series102 pos2	44300.1	0	12	0	0.00027088		series131 pos1	47315.9	0	6	0	0.000126807		series084 pos1	33063.1	0	7	0	0.000211717		C37	0.689627	1.80777	1.03892	1.13465
	series110 pos1	39550	1	4	2.52844e-05	0.000101138		series106 pos2	29374.1	0	4	0	0.000136174		series134 pos1	41184.2	0	6	0	0.000145687		series088 pos1	43909.1	1	15	2.27743e-05	0.000341615		C89	1.05771	0.979142	1.4351	1.05859
	series114 pos1	29490.5	1	5	3.39092e-05	0.000169546		series112 pos3	55439.1	0	7	0	0.000126265		series137 pos2	28978.9	0	8	0	0.000276063		series091 pos1	31096.5	0	10	0	0.000321579
	series123 pos2	29353.6	1	6	3.40673e-05	0.000204404		series117 pos3	53405.9	0	6	0	0.000112347		series140 pos1	34814.8	0	9	0	0.00025851		series077 pos1	45696.9	0	10	0	0.000218833
AVE					2.62197e-05	0.000163945						0	0.000151767						3.4635e-06	0.000222441						1.56278e-05	0.000247928

## Sheet: qPCR of GHRL
D11	GAPDH	GHRL		D13	GAPDH	GHRL		D27	GAPDH	GHRL
Control s6	21.1372	20.4192		cpep S6	20.813	20.0821		Control s6	20.6516	23.6915				AVE CT value GHRL
Control s6	21.1417	20.4113		cpep S6	20.5404	20.0609		Control s6	20.8851	23.3945					D11	D12	D13		D18	D27	D1
														Control	20.4152	20.608	20.0715		23.8884	23.543	24.45
C37 S6	20.672	21.1008		C37 S6	21.1932	20.2241		C37 S6	20.8862	25.0796				C37	21.1715	21.3399	21.1831		24.5543	25.0977	24.596
C37 S6	21.2741	21.2422		C37 S6	21.173	20.0537		C37 S6	20.8653	25.1158				C89	22.2347	21.7299	21.9324		24.0803	24.7797	24.6851
c89 s6	21.1652	22.1503		c89 s6	20.5286	21.8341		c89 s6	21.9689	24.8492
c89 s6	21.0558	22.3191		c89 s6	20.9787	22.0307		c89 s6	21.5403	24.7103				AVE CT value GAPDH
															D11	D12	D13		D18	D27	D1
														Control	21.1395	20.7124	20.6767		20.4659	20.7684	20.3456
D12	GAPDH	GHRL		D18	GAPDH	GHRL		D1	GAPDH	GHRL				C37	20.9731	20.6454	20.1389		21.1302	20.8757	20.2922
Control s6	20.7723	20.6043		Control s6	20.6287	23.7806		Control s6	20.3783	24.2995				C89	21.1105	20.6451	20.7536		20.5044	21.7546	20.4576
Control s6	20.6525	20.6117		Control s6	20.3031	23.9962		Control s6	20.3129	24.6005
C37 S6	20.7384	21.3271		C37 S6	21.3214	24.484		C37 S6	20.1988	24.4123
C37 S6	20.5524	21.3528		C37 S6	20.9391	24.6246		C37 S6	20.3855	24.7798						Final data
																Control	C37	C89
c89 s6	20.5814	21.7592		c89 s6	20.2424	24.1724		c89 s6	20.2847	24.5127					D11	0.940332	0.561116	0.266782
c89 s6	20.7087	21.7005		c89 s6	20.7664	23.9882		c89 s6	20.6306	24.8576					D12	0.839677	0.50721	0.387091
															D13	1.21999	0.551087	0.334634
															D18	1.02263	0.624289	0.893594
															D27	1.28037	0.6319	0.518663
															D1	0.697002	0.631555	0.588924
		D = differentiation number
		Values = CT values
		D11, D12, D13 were analyzed together
		D18, D27, D1 were analyzed together
													AVE CT value GHRL
														D9	D11	D12	D13	D18	D27	D1
													Control	21.1288	20.4152	20.608	20.0715	23.8884	23.543	24.45
													C37	20.7015	21.1715	21.3399	21.1831	24.5543	25.0977	24.596
													C89	20.9049	22.2347	21.7299	21.9324	24.0803	24.7797	24.6851
													AVE CT value GAPDH
															D11	D12	D13	D18	D27	D1
													Control	20.85	21.1395	20.7124	20.6767	20.4659	20.7684	20.3456
													C37	20.8842	20.9731	20.6454	20.1389	21.1302	20.8757	20.2922
													C89	21.1815	21.1105	20.6451	20.7536	20.5044	21.7546	20.4576

## Sheet: qPCR, SST
D9	GAPDH	SST		D11	GAPDH	SST		D18	GAPDH	SST		D1	GAPDH	SST
cpep S6	20.8883	23.5542		cpep S6	21.1372	23.7808		cpep S6	20.6287	21.502		cpep S6	20.3783	21.2693
cpep S6	20.8116	23.4489		cpep S6	21.1417	24.0615		cpep S6	20.3031	21.2709		cpep S6	20.3129	21.088		AVE CT value SST
																	D9	D11	D12	D13		D18	D27	D1
C37 S6	21.0506	24.6773		C37 S6	20.672	24.8219		C37 S6	21.3214	21.8274		C37 S6	20.1988	20.4159		Control	23.5016	23.9212	23.9088	23.8447		21.3864	21.1187	21.1786
C37 S6	20.7178	24.1737		C37 S6	21.2741	24.6518		C37 S6	20.9391	21.6981		C37 S6	20.3855	20.8368		C37	24.4255	24.7368	24.6694	24.6983		21.7628	20.7002	20.6263
																C89	22.9611	23.8401	23.6137	23.4558		21.4067	22.6643	21.338
c89 s6	21.2254	22.9849		c89 s6	21.1652	23.9773		c89 s6	20.2424	21.7379		c89 s6	20.2847	21.7127
c89 s6	21.1376	22.9372		c89 s6	21.0558	23.703		c89 s6	20.7664	21.0755		c89 s6	20.6306	20.9634
																AVE CT value GAPDH
																	D9	D11	D12	D13		D18	D27	D1
D12	GAPDH	SST		D13	GAPDH	SST		D27	GAPDH	SST						Control	20.85	21.1395	20.7124	20.6767		20.4659	20.7684	20.3456
cpep S6	20.7723	23.8598		cpep S6	20.813	23.7631		cpep S6	20.6516	20.974						C37	20.8842	20.9731	20.6454	21.1831		21.1302	20.8757	20.2922
cpep S6	20.6525	23.9579		cpep S6	20.5404	23.9264		cpep S6	20.8851	21.2635						C89	21.1815	21.1105	20.6451	20.7536		20.5044	21.7546	20.4576
C37 S6	20.7384	24.4654		C37 S6	21.1932	24.7661		C37 S6	20.8862	20.7866
C37 S6	20.5524	24.8735		C37 S6	21.173	24.6304		C37 S6	20.8653	20.6139									Final data
																			Control	C37	C89
c89 s6	20.5814	23.6506		c89 s6	20.5286	23.7433		c89 s6	21.9689	22.3739								D9	1.20171	0.632342	1.72051
c89 s6	20.7087	23.5769		c89 s6	20.9787	23.1683		c89 s6	21.5403	22.9547								D11	0.88613	0.507446	0.938609
																		D12	0.912163	0.540149	1.12284
																		D13	0.955252	0.516018	1.24619
																		D18	0.896032	0.668589	0.881875
																		D27	1.06301	0.67674	0.348
				D = differentiation number														D1	1.04096	1.53052	0.927
				Values = CT values
				D9, D11, D12, D13 were analyzed together
				D18, D27, D1 were analyzed together

## Sheet: qPCR, HHEX
D9	GAPDH	HHEX		D11	GAPDH	HHEX
cpep S6	20.8883	25.646		cpep S6	21.1372	26.3232
cpep S6	20.8116	25.4975		cpep S6	21.1417	26.9845
C37 S6	21.0506	25.4978		C37 S6	20.672	26.9246				AVE CT value HHEX
C37 S6	20.7178	26.1068		C37 S6	21.2741	27.0085					D9	D11	D12	D13
										Control	25.5717	26.6539	26.5905	26.5667
c89 s6	21.2254	26.4055		c89 s6	21.1652	27.6758				C37	25.8023	26.9665	26.223	27.2671
c89 s6	21.1376	26.2743		c89 s6	21.0558	26.2778				C89	26.3399	26.9768	25.6053	25.9683
D12	GAPDH	HHEX		D13	GAPDH	HHEX				AVE CT value GAPDH
cpep S6	20.7723	26.1646		cpep S6	20.813	26.7627					D9	D11	D12	D13
cpep S6	20.6525	27.0164		cpep S6	20.5404	26.3707				Control	20.85	21.1395	20.7124	20.6767
										C37	20.8842	20.9731	20.6454	21.1831
C37 S6	20.7384	26.8847		C37 S6	21.1932	27.2514				C89	21.1815	21.1105	20.6451	20.7536
C37 S6	20.5524	25.5613		C37 S6	21.173	27.2829
c89 s6	20.5814	25.5613		c89 s6	20.5286	26.1172						Final data
c89 s6	20.7087	25.6492		c89 s6	20.9787	25.8194						Control	C37	C89
											D9	1.52853	1.30062	0.883423
											D11	0.712076	0.577874	0.570053
											D12	0.759391	0.982881	1.50824
											D13	0.773382	0.464536	1.16658
			D = differentiation number
			Values = CT values

## Sheet: qPCR, INS
D9	GAPDH	INS		D11	GAPDH	INS		D18	GAPDH	INS		D1	GAPDH	INS
cpep S6	20.8883	16.6694		cpep S6	21.1372	18.1331		cpep S6	20.6287	18.7681		cpep S6	20.3783	18.1681
cpep S6	20.8116	17.2479		cpep S6	21.1417	17.8119		cpep S6	20.3031	19.242		cpep S6	20.3129	18.1439
C37 S6	21.0506	17.5159		C37 S6	20.672	19.7841		C37 S6	21.3214	19.1941		C37 S6	20.1988	18.0229
C37 S6	20.7178	17.3465		C37 S6	21.2741	19.9746		C37 S6	20.9391	19.3196		C37 S6	20.3855	17.861
																	AVE CT value INS
c89 s6	21.2254	17.1356		c89 s6	21.1652	17.8352		c89 s6	20.2424	19.1899		c89 s6	20.2847	20.0395				D9	D11	D12	D13		D18	D27	D1
c89 s6	21.1376	17.8808		c89 s6	21.0558	17.6564		c89 s6	20.7664	18.5076		c89 s6	20.6306	20.0757			Control	16.9587	17.9725	17.745	18.2412		19.0051	20.9436	18.156
																	C37	17.4312	19.8794	19.1539	18.0243		19.2568	19.298	17.9419
																	C89	17.5082	17.7458	18.4206	17.9073		18.8487	22.383	20.0576
D12	GAPDH	INS		D13	GAPDH	INS		D27	GAPDH	INS
cpep S6	20.7723	17.8227		cpep S6	20.813	18.3781		cpep S6	20.6516	20.9012
cpep S6	20.6525	17.6674		cpep S6	20.5404	18.1043		cpep S6	20.8851	20.986							AVE CT value GAPDH
																		D9	D11	D12	D13		D18	D27	D1
C37 S6	20.7384	19.3175		C37 S6	21.1932	18.0716		C37 S6	20.8862	18.8991							Control	20.85	21.1395	20.7124	20.6767		20.4659	20.7684	20.3456
C37 S6	20.5524	18.9904		C37 S6	21.173	17.9769		C37 S6	20.8653	19.697							C37	20.8842	20.9731	20.6454	21.1831		21.1302	20.8757	20.2922
																	C89	21.1815	21.1105	20.6451	20.7536		20.5044	21.7546	20.4576
c89 s6	20.5814	18.4081		c89 s6	20.5286	18.0113		c89 s6	21.9689	22.6306
c89 s6	20.7087	18.4331		c89 s6	20.9787	17.8033		c89 s6	21.5403	22.1355
																			Final data
																			Control	C37	C89
				D = differentiation number														D9	1.4478	1.042	0.9737
				Values = CT values														D11	0.707192	0.19	0.828625
				D9, D11, D12, D13 were analyzed together														D12	0.845005	0.319	0.530784
				D18, D27, D1 were analyzed together														D13	0.600148	0.681	0.753617
																		D18	0.977495	0.795157	1.08731
																		D27	0.251297	0.804851	0.088454
																		D1	1.77121	2.05994	0.471451

## Sheet: qPCR, GCG
D9	GAPDH	GCG		D11	GAPDH	GCG		D18	GAPDH	GCG		D1	GAPDH	GCG
cpep S6	20.8883	14.5031		cpep S6	21.1372	14.6601		cpep S6	20.6287	16.0358		cpep S6	20.3783	15.8696
cpep S6	20.8116	14.6172		cpep S6	21.1417	14.8615		cpep S6	20.3031	16.0517		cpep S6	20.3129	16.0979
C37 S6	21.0506	14.9822		C37 S6	20.672	16.44		C37 S6	21.3214	17.1366		C37 S6	20.1988	16.7656
C37 S6	20.7178	14.9016		C37 S6	21.2741	16.9757		C37 S6	20.9391	17.1274		C37 S6	20.3855	16.6151
c89 s6	21.2254	14.2751		c89 s6	21.1652	15.6105		c89 s6	20.2424	15.7935		c89 s6	20.2847	17.7333			AVE CT value GCG
c89 s6	21.1376	13.4083		c89 s6	21.0558	15.3067		c89 s6	20.7664	15.338		c89 s6	20.6306	16.1804				D9	D11	D12	D13	D18	D27	D1
																	Control	14.5601	14.7608	14.1334	15.0175	16.0438	15.7592	15.9838
																	C37	14.9419	16.7079	16.1454	15.6463	17.132	15.903	16.6903
D12	GAPDH	GCG		D13	GAPDH	GCG		D27	GAPDH	GCG							C89	13.8417	15.4586	14.7949	14.1626	15.5657	17.0134	16.9568
cpep S6	20.7723	14.1966		cpep S6	20.813	14.9198		cpep S6	20.6516	15.7799
cpep S6	20.6525	14.0702		cpep S6	20.5404	15.1153		cpep S6	20.8851	15.7385
																	AVE CT value GAPDH
C37 S6	20.7384	16.1313		C37 S6	21.1932	15.4918		C37 S6	20.8862	15.9815								D9	D11	D12	D13	D18	D27	D1
C37 S6	20.5524	16.1596		C37 S6	21.173	15.8007		C37 S6	20.8653	15.8245							Control	20.85	21.1395	20.7124	20.6767	20.4659	20.7684	20.3456
																	C37	20.8842	20.9731	20.6454	21.1831	21.1302	20.8757	20.2922
c89 s6	20.5814	14.7782		c89 s6	20.5286	14.9575		c89 s6	21.9689	16.8514							C89	21.1815	21.1105	20.6451	20.7536	20.5044	21.7546	20.4576
c89 s6	20.7087	14.8116		c89 s6	20.9787	13.3676		c89 s6	21.5403	17.1754
																			Final data
				D = differentiation number															Control	C37	C89
				Values = CT values														D9	0.934187	0.715812	1.51303
				D9, D11, D12, D13 were analyzed together														D11	0.801744	0.209577	0.494962
				D18, D27, D1 were analyzed together														D12	1.26407	0.314414	0.801783
																		D13	0.686074	0.433106	1.23632
																		D18	0.923382	0.420651	1.2837
																		D27	1.10835	0.42578	0.44358
																		D1	0.968272	0.594901	0.490567
